# Supplementary material for: The Effect of Ca2+ and Mg2+ Ions Loaded at Degradable PLA Membranes on the Proliferation and Osteoinduction of MSCs
Source: Polymers (Basel). 2022 Jun 15;14(12):2422. doi: 10.3390/polym14122422 (PMC9228138; doi:10.3390/polym14122422)
Supplement: Supplementary file 1 [file polymers-14-02422-s001.zip]

Archive with 2 entries (2 files):
- polymers-1763368-supplementary.pdf
- Supplementary Video S1.mp4
